# Supplementary material for: Investigation of Volatile Iridoid Terpenes in Nepeta cataria L. (Catnip) Genotypes
Source: Molecules. 2022 Oct 19;27(20):7057. doi: 10.3390/molecules27207057 (PMC9607335; doi:10.3390/molecules27207057)
Supplement: Supplementary file 1 [file molecules-27-07057-s001.zip]

Archive with 1 entries (1 files):
- molecules-1958994-supplementary.pdf
